# Supplementary material for: Comprehensive Investigation Illustrates the Role of M2 Macrophages and Its Related Genes in Pancreatic Cancer
Source: Medicina (Kaunas). 2023 Apr 6;59(4):717. doi: 10.3390/medicina59040717 (PMC10146353; doi:10.3390/medicina59040717)
Supplement: Supplementary file 1 [file medicina-59-00717-s001.zip]

Archive with 1 entries (1 files):
- medicina-2140249-supplementary.pdf
